# Supplementary material for: Electrical Resistivity of Cu and Au at High Pressure above 5 GPa: Implications for the Constant Electrical Resistivity Theory along the Melting Curve of the Simple Metals
Source: Materials (Basel). 2021 Sep 22;14(19):5476. doi: 10.3390/ma14195476 (PMC8509151; doi:10.3390/ma14195476)
Supplement: Supplementary file 1 [file materials-14-05476-s001.zip]

Archive with 1 entries (1 files):
- materials-1355209-supplementary.pdf
